# Supplementary material for: Genomic Diversity of Bacteriophages Infecting the Genus Acinetobacter
Source: Viruses. 2022 Jan 19;14(2):181. doi: 10.3390/v14020181 (PMC8878043; doi:10.3390/v14020181)
Supplement: Supplementary file 1 [file viruses-14-00181-s001.zip]

Archive with 3 entries (3 files):
- Figure_S1.tif
- Supplementary_file_S1_pan-genome.xlsx
- Table_S1.pdf
